# Supplementary material for: Patterns and Characteristics of Mobile App Use to Promote Wellness and Manage Illness: Cross-Sectional Study
Source: J Med Internet Res. 2026 Jan 30;28:e71363. doi: 10.2196/71363 (PMC12905567; doi:10.2196/71363)
Supplement: Multimedia Appendix 1 [file jmir_v28i1e71363_app1.xlsx]

## Sheet: correlation
Correlation Matrix
		mHealth_well	mHealth_ill	age	gender_RECODED	education_RECODED	income	E_Health	SNS_Active	SNS_Passive	SYMPTOM	BMI	p_activity	ED_risk
mHealth_well	Spearman's rho	—
	df	—
	p-value	—
mHealth_ill	Spearman's rho	0.645	—
	p-value	<.001	—
age	Spearman's rho	-0.207	-0.27	—
	p-value	<.001	<.001	—
gender_RECODED	Spearman's rho	0.031	-0.08	0.009	—
	p-value	0.149	<.001	0.545	—
education_RECODED	Spearman's rho	0.007	-0.078	-0.077	-0.053	—
	p-value	0.75	<.001	<.001	<.001	—
income	Spearman's rho	0.043	-0.042	-0.169	0.148	0.273	—
	p-value	0.046	0.052	<.001	<.001	<.001	—
E_Health	Spearman's rho	0.123	0.086	-0.193	0.006	0.183	0.155	—
	p-value	<.001	<.001	<.001	0.686	<.001	<.001	—
SNS_Active	Spearman's rho	0.202	0.47	-0.298	-0.07	-0.057	-0.051	0.1	—
	p-value	<.001	<.001	<.001	<.001	<.001	<.001	<.001	—
SNS_Passive	Spearman's rho	0.223	0.462	-0.243	-0.155	-0.012	-0.04	0.165	0.668	—
	p-value	<.001	<.001	<.001	<.001	0.403	0.005	<.001	<.001	—
SYMPTOM	Spearman's rho	0.099	0.242	0.009	-0.146	-0.106	-0.147	-0.032	0.245	0.304	—
	p-value	<.001	<.001	0.524	<.001	<.001	<.001	0.028	<.001	<.001	—
BMI	Spearman's rho	0.005	-0.047	0.279	0.105	-0.112	-0.019	-0.085	-0.06	-0.057	0.086	—
	p-value	0.831	0.028	<.001	<.001	<.001	0.2	<.001	<.001	<.001	<.001	—
p_activity	Spearman's rho	0.179	0.093	-0.19	0.072	0.13	0.128	0.16	0.088	0.108	-0.055	-0.137	—
	p-value	<.001	<.001	<.001	<.001	<.001	<.001	<.001	<.001	<.001	<.001	<.001	—
ED_risk	Spearman's rho	0.199	0.307	-0.116	-0.14	0.02	-0.009	0.053	0.227	0.296	0.307	0.276	0.154	—
	p-value	<.001	<.001	<.001	<.001	0.177	0.521	<.001	<.001	<.001	<.001	<.001	<.001	—

## Sheet: regression_mhealth_wellness
Model 1: model Coefficients - mHealth_wellness							Model 2: model Coefficients - mHealth_wellness							Model Fit Measures
Predictor	Estimate	SE	t	p	Stand. Estimate		Predictor	Estimate	SE	t	p	Stand. Estimate		Model	R	R²
Interceptᵃ	3.67355	0.11651	31.531	<.001			Interceptᵃ	1.75391	0.21395	8.198	<.001			1	0.216	0.0468
age	-0.01453	0.00149	-9.723	<.001	-0.22074		age	-0.00966	0.0015	-6.42	<.001	-0.1468		2	0.395	0.1564
gender_RECODED:							gender_RECODED:							Note. Models estimated using sample size of N=2005
1 – 2	-0.07592	0.04366	-1.739	0.082	-0.07704		1 – 2	-0.10334	0.04308	-2.399	0.017	-0.1049
education_RECODED:							education_RECODED:
3 – 4	-0.00634	0.05333	-0.119	0.905	-0.00643		3 – 4	0.01229	0.05051	0.243	0.808	0.0125
2 – 4	0.05089	0.06207	0.82	0.412	0.05164		2 – 4	0.05394	0.05955	0.906	0.365	0.0547
1 – 4	-0.11669	0.09674	-1.206	0.228	-0.11841		1 – 4	-0.12495	0.09212	-1.356	0.175	-0.1268
income	0.00366	0.02427	0.151	0.88	0.00349		income	0.01651	0.02323	0.71	0.478	0.0157
ᵃ Represents reference level							eHealth literacy	0.12411	0.03181	3.902	<.001	0.083
							SNS active	0.1347	0.0305	4.417	<.001	0.1307
							SNS passive	0.08224	0.02879	2.856	0.004	0.0861
							Sx	0.04375	0.02788	1.569	0.117	0.0359
							BMI	0.0062	0.00402	1.543	0.123	0.0354
							PA	0.09214	0.01327	6.946	<.001	0.1487
							ED risk	0.08423	0.01648	5.112	<.001	0.1208
							ᵃ Represents reference level

## Sheet: regression_mhealth_illness
Model Coefficients - mHealth_illness							Model Coefficients - mHealth_illness							Model Fit Measures
Predictor	Estimate	SE	t	p	Stand. Estimate		Predictor	Estimate	SE	t	p	Stand. Estimate		Model	R	R²
Interceptᵃ	2.6549	0.10794	24.596	<.001			Interceptᵃ	0.70185	0.16437	4.27	<.001			1	0.285	0.0812
age	-0.0163	0.00139	-11.797	<.001	-0.2636		age	-0.00559	0.00115	-4.845	<.001	-0.09022		2	0.667	0.4447
gender_RECODED:							gender_RECODED:							Note. Models estimated using sample size of N=1991
1 – 2	0.0192	0.04051	0.473	0.636	0.0206		1 – 2	-0.00616	0.03302	-0.187	0.852	-0.00664
education_RECODED:							education_RECODED:
3 – 4	0.0243	0.04943	0.492	0.622	0.0262		3 – 4	0.01942	0.03869	0.502	0.616	0.02092
2 – 4	0.2406	0.05759	4.177	<.001	0.2592		2 – 4	0.13228	0.04572	2.893	0.004	0.1425
1 – 4	0.1247	0.09006	1.385	0.166	0.1344		1 – 4	0.01462	0.07083	0.206	0.837	0.01575
income	-0.0805	0.02253	-3.572	<.001	-0.0815		income	-0.01202	0.01782	-0.675	0.5	-0.01217
ᵃ Represents reference level							eHealth literacy	0.0318	0.02431	1.308	0.191	0.02266
							SNS active	0.4984	0.02362	21.102	<.001	0.5142
							SNS passive	0.06209	0.02212	2.807	0.005	0.0694
							Sx	0.04182	0.02137	1.957	0.051	0.03643
							BMI	-0.00658	0.0031	-2.124	0.034	-0.03973
							PA	0.03042	0.01016	2.994	0.003	0.05215
							ED risk	0.09407	0.01264	7.441	<.001	0.14318
							ᵃ Represents reference level

## Sheet: mHealth_EFA
Factor Loadings
	Factor
	1	2	Uniqueness
app_area_01 (sports apps)		0.455	0.75
app_area_02 (number of steps apps)		0.559	0.709
app_area_03 (nutrition apps)	0.344	0.357	0.677
app_area_04 (vitals apps)		0.764	0.411
app_area_05 (sleep apps)		0.747	0.425
app_area_06 (mood/mental wellbeing apps)	0.526	0.403	0.427
app_area_07 (apps for diagnosed conditions)	0.752		0.393
app_area_08 (apps for reproductive health)	0.555		0.635
app_area_09 (apps for diagnosis assistance)	0.916		0.194
app_area_10 (apps for emergency care guidance)	0.839		0.323
Note. 'Minimum residual' extraction method was used in combination with a 'oblimin' rotation

## Sheet: mHealth_CFA
Factor Loadings							Factor Covariances							Fit Measures
Factor	Indicator	Estimate	SE	Z	p				Estimate	SE	Z	p					RMSEA 90% CI
Factor 1	app_area_01 (sports apps)	0.709	0.0338	20.9	<.001		Factor 1	Factor 1	1.000ᵃ					CFI	TLI	RMSEA	Lower	Upper
	app_area_02 (number of steps apps)	0.499	0.0286	17.4	<.001			Factor 2	0.412	0.0228	18.1	<.001		0.855	0.808	0.131	0.125	0.137
	app_area_03 (nutrition apps)	0.699	0.0335	20.8	<.001		Factor 2	Factor 2	1.000ᵃ
	app_area_04 (vitals apps)	1.218	0.032	38	<.001		ᵃ fixed parameter
	app_area_05 (sleep apps)	1.241	0.034	36.5	<.001
Factor 2	app_area_06 (mood/mental wellbeing apps)	0.926	0.028	33	<.001		Test for Exact Fit
	app_area_07 (apps for diagnosed conditions)	0.974	0.0233	41.8	<.001		χ²	df	p
	app_area_08 (apps for reproductive health)	0.823	0.027	30.5	<.001		1323	34	<.001
	app_area_09 (apps for diagnosis assistance)	0.944	0.0186	50.6	<.001
	app_area_10 (apps for emergency care guidance)	0.837	0.0184	45.4	<.001
